# Supplementary material for: Xenogeneic Graft-Versus-Host Disease in Humanized NSG and NSG-HLA-A2/HHD Mice
Source: Front Immunol. 2018 Aug 30;9:1943. doi: 10.3389/fimmu.2018.01943 (PMC6125392; doi:10.3389/fimmu.2018.01943)
Supplement: Supplementary file 1 [file Table_1.XLS]

## Sheet: Sheet1
Supplemental Table 1. List of gene sets from the HALLMARK matrix of GSEA significantly (FDR < 25%) upregulated in T cells sorted from NSG mice in comparison with unstimulated T cells. SIZE = size of the gene set; ES = Enrichement score; NES=Normalized enrichement score; NOM p-val=Nominal p-value; FDR q-val=False discovery rate q-value; FWER pval=Family-wise error rate p-value.
NAME	SIZE	ES	NES	NOM p-val	FDR q-val	FWER p-val	RANK AT MAX
HALLMARK_SPERMATOGENESIS	114	0.473931	1.81672	0	0.0170408	0.006	2463
HALLMARK_FATTY_ACID_METABOLISM	146	0.50954	1.5543	0	0.0386708	0.176	5270
HALLMARK_MITOTIC_SPINDLE	199	0.463647	1.62907	0.0248566	0.0396919	0.109	3665
HALLMARK_GLYCOLYSIS	192	0.497838	1.55695	0	0.0397415	0.168	3598
HALLMARK_CHOLESTEROL_HOMEOSTASIS	69	0.623473	1.60901	0	0.0416869	0.132	2626
HALLMARK_E2F_TARGETS	199	0.793143	1.55867	0	0.042718	0.168	2141
HALLMARK_REACTIVE_OXIGEN_SPECIES_PATHWAY	47	0.596396	1.50134	0	0.0436308	0.216	2862
HALLMARK_MYC_TARGETS_V1	199	0.747844	1.4924	0	0.0439336	0.226	3207
HALLMARK_IL2_STAT5_SIGNALING	198	0.447669	1.48804	0.0373134	0.0439433	0.235	3820
HALLMARK_G2M_CHECKPOINT	199	0.735424	1.63555	0	0.0442221	0.109	2731
HALLMARK_UV_RESPONSE_UP	152	0.482993	1.57111	0	0.0446656	0.168	3083
HALLMARK_MYC_TARGETS_V2	58	0.772718	1.50639	0	0.0449626	0.204	2845
HALLMARK_ADIPOGENESIS	187	0.500703	1.57146	0	0.0488507	0.168	4030
HALLMARK_ESTROGEN_RESPONSE_LATE	180	0.461546	1.46143	0	0.0494513	0.293	1646
HALLMARK_PI3K_AKT_MTOR_SIGNALING	101	0.444597	1.58907	0	0.0495104	0.163	4627
HALLMARK_OXIDATIVE_PHOSPHORYLATION	199	0.683272	1.45794	0	0.0504524	0.302	4334
HALLMARK_DNA_REPAIR	142	0.594035	1.64249	0	0.052161	0.109	3840
HALLMARK_ANDROGEN_RESPONSE	99	0.425854	1.43058	0.0246085	0.0605474	0.375	4201
HALLMARK_MTORC1_SIGNALING	198	0.704402	1.64333	0	0.0672146	0.109	3802
HALLMARK_UNFOLDED_PROTEIN_RESPONSE	111	0.6117	1.66648	0	0.0775102	0.096	3947
HALLMARK_XENOBIOTIC_METABOLISM	178	0.393983	1.3961	0	0.0786534	0.424	4002
HALLMARK_ALLOGRAFT_REJECTION	194	0.438542	1.33751	0	0.111374	0.593	4321
HALLMARK_APOPTOSIS	157	0.368198	1.33773	0.0819048	0.115556	0.585	3057
HALLMARK_INTERFERON_GAMMA_RESPONSE	195	0.401287	1.3403	0.121771	0.118396	0.575	4179
HALLMARK_PEROXISOME	96	0.379836	1.31574	0.0115607	0.129274	0.649	4714
HALLMARK_INFLAMMATORY_RESPONSE	181	0.338886	1.30682	0.107774	0.133218	0.664	4303
HALLMARK_IL6_JAK_STAT3_SIGNALING	84	0.423049	1.26439	0.140768	0.17032	0.724	5114
HALLMARK_COMPLEMENT	186	0.355068	1.25966	0.141304	0.17059	0.741	4051
HALLMARK_INTERFERON_ALPHA_RESPONSE	94	0.382473	1.22682	0.176923	0.199335	0.782	3797
HALLMARK_ANGIOGENESIS	31	0.43403	1.22275	0.234694	0.20024	0.799	4788
