# Supplementary material for: Xenogeneic Graft-Versus-Host Disease in Humanized NSG and NSG-HLA-A2/HHD Mice
Source: Front Immunol. 2018 Aug 30;9:1943. doi: 10.3389/fimmu.2018.01943 (PMC6125392; doi:10.3389/fimmu.2018.01943)
Supplement: Supplementary file 2 [file Table_2.XLS]

## Sheet: HALLMARK_PI3K_AKT_MTOR_SIGNALIN
Suplemental Table 2. GSEA details of the comparison of T cells sorted from NSG mice vs unstimulated PBMCs for the PI3K-AKT-mTOR signaling gene set of the HALLMARK matrix. ES = Enrichment Score.
GENE	GENOMIC REGION	RANK IN GENE LIST	RANK METRIC SCORE	RUNNING ES
CDK1	chr10:62538088-62554610	34	4.94254	0.0291546
E2F1	chr20:32263291-32274210	91	4.79398	0.0562351
IL4	chr5:132009677-132018370	176	4.43486	0.0796122
FASLG	chr1:172628147-172636012	283	4.0518	0.0994481
CDK4	chr12:58138783-58146230	438	3.63695	0.114191
CDK2	chr12:56360552-56366573	584	3.39827	0.127909
EIF4E	chr4:99799606-99851786	590	3.38408	0.148822
ACTR3	chr2:114588759-114719129	732	3.21458	0.161599
PRKAG1	chr12:49396054-49412629	759	3.17433	0.180107
CALR	chr19:13049413-13055304	813	3.11237	0.196822
CDKN1A	chr6:36644236-36655116	927	2.98217	0.209602
MAP2K3	chr17:21187967-21218551	976	2.93166	0.225447
TRIB3	chr20:361272-378203	1006	2.90054	0.242086
NFKBIB	chr19:39369194-39399534	1029	2.88111	0.258967
HRAS	chr11:532241-535550	1035	2.87427	0.27669
PFN1	chr17:4848944-4852381	1084	2.82967	0.291897
PTPN11	chr12:112856535-112947717	1124	2.78024	0.307263
TRAF2	chr9:139780964-139821067	1144	2.76788	0.323592
RAC1	chr7:6414125-6443598	1205	2.72814	0.337539
PPP2R1B	chr11:111473114-111637169	1265	2.68182	0.351249
UBE2N	chr12:93802087-93836026	1287	2.66701	0.366843
CLTC	chr17:57697049-57774317	1367	2.60197	0.379012
CFL1	chr11:65622284-65625804	1432	2.54709	0.391619
ARHGDIA	chr17:79825594-79829282	1679	2.34342	0.393483
PPP1CA	chr11:67159422-67169376	1740	2.30329	0.404772
ACTR2	chr2:65454828-65498390	2060	2.11004	0.401378
SFN	chr1:27189632-27190947	2088	2.09105	0.413056
SLA	chr8:133879204-134147143	2323	1.94848	0.413073
ARPC3	chr12:110872694-110888216	2379	1.91744	0.422209
ACACA	chr17:35441926-35766902	2383	1.91657	0.434044
CSNK2B	chr6:31629005-31637847	2559	1.82489	0.436357
AKT1	chr14:105235686-105262080	3132	1.53077	0.416177
CAB39	chr2:231577556-231685790	3165	1.51927	0.424018
SLC2A1	chr1:43391045-43449029	3214	1.49472	0.430872
MYD88	chr3:38179968-38184512	3310	1.45375	0.435026
ARF1	chr1:228270360-228286913	3453	1.39787	0.436384
HSP90B1	chr12:104324111-104341708	3644	1.31682	0.434738
TBK1	chr12:64845839-64895899	3777	1.25674	0.435734
DAPP1	chr4:100737980-100791346	3788	1.25225	0.443049
AP2M1	chr3:183892633-183901879	3994	1.16392	0.439666
YWHAB	chr20:43514239-43537175	4239	1.07475	0.433696
PIK3R3	chr1:46505811-46651634	4369	1.03009	0.43343
PIN1	chr19:9945882-9960365	4408	1.01222	0.437786
IL2RG	chrX:70327253-70331481	4435	1.0007	0.442695
RPS6KA1	chr1:26856248-26901520	4527	0.961284	0.443975
UBE2D3	chr4:103698193-103790050	4627	0.922661	0.444597
GRB2	chr17:73314156-73401790	5114	0.746107	0.423982
PAK4	chr19:39616419-39670046	5196	0.716395	0.42425
MAPK9	chr5:179660594-179719071	5405	0.646233	0.417472
TNFRSF1A	chr12:6437922-6451283	5617	0.576598	0.410103
RALB	chr2:121010413-121052286	5716	0.541248	0.408391
PRKCB	chr16:23847299-24231932	5951	0.466363	0.399135
ADRBK1	chr11:67033904-67054029	6081	0.436534	0.395155
MAP3K7	chr6:91223291-91297020	6164	0.411493	0.393464
ATF1	chr12:51157788-51214943	6312	0.369461	0.388128
ECSIT	chr19:11594241-11639987	6462	0.330716	0.382446
PRKAR2A	chr3:48788092-48885270	6942	0.213092	0.358859
MAPK1	chr22:22113946-22221970	7069	0.187311	0.353476
LCK	chr1:32716839-32751768	7420	0.123847	0.336043
PITX2	chr4:111538579-111563279	7627	0.0945333	0.325918
GNA14	chr9:80037994-80263232	8324	0.024948	0.289865
EGFR	chr7:55086724-55275031	8910	0	0.259431
NGF	chr1:115828536-115880857	9312	0	0.23857
RAF1	chr3:12598512-12705700	9696	-0.0124027	0.218722
TIAM1	chr21:32490735-32931290	9842	-0.0280223	0.211354
MAPK10	chr4:86936275-87374283	10564	-0.101675	0.174481
RIT1	chr1:155867598-155881193	10752	-0.123319	0.165524
CAB39L	chr13:49882785-50018262	11184	-0.203845	0.144377
MAPKAP1	chr9:128199672-128469513	11219	-0.209957	0.143922
RIPK1	chr6:3077057-3115421	11753	-0.323937	0.11822
RPTOR	chr17:78518624-78940173	11917	-0.354438	0.111958
FGF22	chr19:639894-643703	11973	-0.363259	0.111369
FGF17	chr8:21900263-21906319	12009	-0.369691	0.111862
SMAD2	chr18:45359465-45457517	12464	-0.468247	0.0911725
MKNK2	chr19:2037469-2051243	12546	-0.48713	0.0900063
SQSTM1	chr5:179224597-179285840	13127	-0.629991	0.0637742
AKT1S1	chr19:50372289-50392007	13409	-0.702165	0.0535486
MKNK1	chr1:47004367-47069966	13432	-0.709875	0.0568455
NCK1	chr3:136581049-136670452	13908	-0.834566	0.0373558
DUSP3	chr17:41843488-41856368	14057	-0.875686	0.035135
STAT2	chr12:56735381-56754037	14342	-0.965193	0.0263991
ITPR2	chr12:26488269-26986131	14354	-0.967949	0.0318829
RPS6KA3	chrX:20168028-20284750	14672	-1.0718	0.0220972
DDIT3	chr12:57881735-57914300	14844	-1.12274	0.0202256
PTEN	chr10:89623194-89731687	14965	-1.15723	0.0212231
TSC2	chr16:2097989-2185899	15027	-1.17551	0.0254043
GSK3B	chr3:119540801-119813264	15141	-1.21157	0.0271059
MAPK8	chr10:49514681-49647402	15188	-1.23091	0.0324141
PIKFYVE	chr2:209130990-209223475	16063	-1.53784	-0.00343301
THEM4	chr1:151843342-151882361	16148	-1.5685	0.00201045
PLCG1	chr20:39657461-39804357	16191	-1.58881	0.00976593
IRAK4	chr12:44152746-44183346	16491	-1.71012	0.00491034
MAP2K6	chr17:67410837-67538470	16503	-1.71809	0.0150874
NOD1	chr7:30464142-30518393	16786	-1.84426	0.0119555
PLCB1	chr20:8112911-8865547	16957	-1.92578	0.0151602
VAV3	chr1:108113781-108537229	17055	-1.97616	0.0224779
CAMK4	chr5:110559946-110820748	17447	-2.17004	0.0157137
PLA2G12A	chr4:110631144-110651242	18144	-2.6253	-0.00406943
PDK1	chr2:173420100-173490351	18490	-2.9139	-0.00378655
CDKN1B	chr12:12870203-12875316	18775	-3.22555	0.00161963
CXCR4	chr2:136871918-136875725	19277	-4.28116	0.00234117
