# Supplementary material for: Xenogeneic Graft-Versus-Host Disease in Humanized NSG and NSG-HLA-A2/HHD Mice
Source: Front Immunol. 2018 Aug 30;9:1943. doi: 10.3389/fimmu.2018.01943 (PMC6125392; doi:10.3389/fimmu.2018.01943)
Supplement: Supplementary file 3 [file Table_3.XLS]

## Sheet: HALLMARK_IL2_STAT5_SIGNALING
Suplemental Table 3. GSEA details of the comparison of T cells sorted from NSG mice vs unstimulated PBMCs for the IL-2-STAT5 signaling gene set of the HALLMARK matrix. ES = Enrichment Score.
GENE	GENOMIC REGION	RANK IN GENE LIST	RANK METRIC SCORE	RUNNING ES
CDC6	chr17:38444145-38459413	44	4.92379	0.0111833
MYO1E	chr15:59428167-59665071	62	4.89825	0.0237085
SLC1A5	chr19:47278139-47291842	106	4.72238	0.0343925
CCNE1	chr19:30302900-30315215	210	4.28415	0.0407392
LIF	chr22:30636435-30642840	217	4.26094	0.0520942
UCK2	chr1:165796731-165880855	224	4.22171	0.0633417
BATF	chr14:75988783-76013334	237	4.1722	0.07414
IL2RA	chr10:6052656-6104333	250	4.14398	0.084861
TNFSF11	chr13:43136871-43182149	266	4.10471	0.0953175
IRF8	chr16:85932773-85956211	277	4.06729	0.105933
CD86	chr3:121774208-121839988	313	3.90875	0.114807
TNFRSF8	chr1:12123433-12204264	319	3.89727	0.125219
ADAM19	chr5:156904311-157002831	365	3.80036	0.133273
SPRED2	chr2:65537984-65659656	402	3.70903	0.141548
PTRH2	chr17:57774666-57917952	414	3.68402	0.151062
AHCY	chr20:32868070-32899608	479	3.57083	0.157494
PNP	chr14:20937537-20946165	481	3.56802	0.167213
GUCY1B3	chr4:156680124-156728794	509	3.52659	0.175459
HK2	chr2:75059781-75120481	529	3.4979	0.184045
PHLDA1	chr12:76419226-76425556	540	3.47281	0.193032
COCH	chr14:31343740-31359822	609	3.35771	0.198672
CASP3	chr4:185548849-185570629	617	3.34143	0.207456
PDCD2L	chr19:34895302-34917072	619	3.33894	0.216548
GALM	chr2:38893051-38961909	711	3.23543	0.22065
IL1R2	chr2:102608305-102644884	723	3.2268	0.228912
CSF2	chr5:131409484-131411863	729	3.21611	0.237458
IL1RL1	chr2:102927961-102968497	793	3.13441	0.242747
APLP1	chr19:36359400-36370699	817	3.10803	0.250056
IRF4	chr6:391738-411443	848	3.07342	0.256904
ICOS	chr2:204801470-204826298	860	3.0602	0.264709
UMPS	chr3:124449212-124468119	896	3.0239	0.27116
CTLA4	chr2:204732510-204738683	920	2.99462	0.278159
DCPS	chr11:126173646-126225482	923	2.98825	0.286237
CAPG	chr2:85621870-85641197	933	2.97666	0.293918
IL10	chr1:206940947-206945839	960	2.94572	0.300626
BATF3	chr1:212859758-212873327	1013	2.89084	0.305824
TNFSF10	chr3:172223297-172241297	1066	2.84433	0.310894
ETV4	chr17:41605210-41623800	1143	2.76794	0.3145
FAH	chr15:80445232-80478924	1162	2.75483	0.321103
CSF1	chr1:110453232-110473616	1181	2.74272	0.327673
FURIN	chr15:91411821-91426688	1225	2.71418	0.332858
TNFRSF9	chr1:7975930-8003225	1240	2.69906	0.339517
EMP1	chr12:13349601-13369708	1313	2.64687	0.343001
NFIL3	chr9:94171326-94186908	1318	2.64535	0.350036
TNFRSF1B	chr1:12226999-12269277	1345	2.6246	0.355864
GSTO1	chr10:106013951-106027222	1353	2.6179	0.362667
N6AMT2	chr13:21303072-21348057	1461	2.5213	0.363977
PLSCR1	chr3:146232966-146262628	1474	2.50243	0.370203
PPAP2A	chr5:54603575-54830906	1542	2.44814	0.373404
IL13	chr5:131993864-131996801	1628	2.38369	0.375487
NOP2	chr12:6666035-6677498	1656	2.36112	0.380541
CCND2	chr12:4357932-4414522	1681	2.34315	0.385703
TNFRSF21	chr6:47199262-47277683	1708	2.32213	0.390703
ST3GAL4	chr11:126225539-126284536	1778	2.28381	0.39335
SLC39A8	chr4:103172197-103266655	1788	2.27553	0.399111
SPRY4	chr5:141689991-141704620	2012	2.13985	0.393311
PLIN2	chr9:19115758-19127604	2031	2.12778	0.398196
BCL2L1	chr20:30252260-30311212	2072	2.1005	0.401857
MYO1C	chr17:1367479-1396001	2101	2.0796	0.406088
SOCS1	chr16:11348273-11350039	2104	2.07687	0.411671
CXCL10	chr4:76932332-77033955	2169	2.03695	0.413903
AKAP2	chr9:112403067-112934791	2178	2.03337	0.419053
ODC1	chr2:10580496-10588680	2211	2.0171	0.422904
TNFRSF18	chr1:1138887-1142089	2226	2.00832	0.427672
CD79B	chr17:62006097-62009704	2256	1.98868	0.431601
AHR	chr7:17338275-17385775	2262	1.98525	0.436777
TNFRSF4	chr1:1146705-1149548	2362	1.92381	0.436869
IL2RB	chr22:37521879-37545962	2468	1.86935	0.436498
MAP6	chr11:75297962-75379479	2551	1.82751	0.437215
ITGAE	chr17:3617918-3704537	2603	1.80197	0.439483
SCN9A	chr2:166813927-167232497	2643	1.78218	0.442324
SYT11	chr1:155829259-155854990	2823	1.68653	0.437583
PUS1	chr12:132413744-132428406	2845	1.67472	0.441072
BHLHE40	chr3:4938492-5026865	3028	1.57982	0.435882
ANXA4	chr2:69969126-70053596	3114	1.53916	0.435652
HOPX	chr4:57514153-57547872	3157	1.52158	0.437623
MUC1	chr1:155158299-155162706	3293	1.45997	0.434562
NCS1	chr9:132934856-132999583	3380	1.4285	0.433978
SMPDL3A	chr6:123110193-123130864	3466	1.39231	0.433346
IL18R1	chr2:102972742-103015235	3509	1.37843	0.434925
AMACR	chr5:33987090-34124633	3531	1.36641	0.437569
RGS16	chr1:182567757-182573548	3556	1.35701	0.44003
ALCAM	chr3:105085556-105295757	3605	1.32976	0.441162
CTSZ	chr20:57570241-57582309	3609	1.32833	0.444643
IL3RA	chrX:1455508-1501582	3713	1.28903	0.442787
GBP4	chr1:89646830-89664633	3728	1.2827	0.445568
MAP3K8	chr10:30722949-30750762	3803	1.24683	0.445113
SWAP70	chr11:9685623-9774538	3820	1.2388	0.447669
NRP1	chr10:33466418-33623833	3949	1.18337	0.444217
NDRG1	chr8:134249413-134309547	4103	1.11861	0.43928
CYFIP1	chr15:22892648-23003603	4113	1.11548	0.441864
PHTF2	chr7:77428108-77586821	4198	1.0901	0.440458
IKZF4	chr12:56414688-56432219	4382	1.02287	0.43369
HUWE1	chrX:53559056-53713674	4569	0.943299	0.426548
MAFF	chr22:38597938-38612517	4581	0.938769	0.428543
SYNGR2	chr17:76164670-76169009	4660	0.906022	0.426946
IFITM3	chr11:319672-320914	4824	0.852737	0.420759
MAPKAPK2	chr1:206858364-206907630	4853	0.841538	0.421599
GATA1	chrX:48644981-48652717	5112	0.747083	0.410155
SLC2A3	chr12:8071823-8088892	5144	0.735048	0.410547
TWSG1	chr18:9334764-9402418	5390	0.651315	0.39952
CD83	chr6:14117486-14137148	5425	0.638681	0.399491
SELL	chr1:169659805-169680843	5518	0.606508	0.396342
RNH1	chr11:494511-507283	5646	0.566257	0.391252
NCOA3	chr20:46130600-46285621	5708	0.54458	0.389554
XBP1	chr22:29190547-29196560	5818	0.506435	0.385241
CD81	chr11:2349978-2418649	5849	0.498904	0.385039
SERPINC1	chr1:173872941-173886516	6103	0.429321	0.372986
TGM2	chr20:36756863-36793700	6141	0.418327	0.372197
ECM1	chr1:150480486-150486265	6162	0.411998	0.372279
PLAGL1	chr6:144261436-144385736	6169	0.409819	0.373088
IL4R	chr16:27325229-27376099	6307	0.370425	0.366939
RHOB	chr2:20646831-20649204	6314	0.369212	0.367636
CA2	chr8:86351055-86393721	6339	0.364515	0.36738
IGF2R	chr6:160390130-160527583	6376	0.352968	0.366464
EOMES	chr3:27757439-27764206	6609	0.294564	0.35514
ENPP1	chr6:132129155-132216295	6620	0.291646	0.355416
LCLAT1	chr2:30670091-30867091	6698	0.273546	0.352139
CCND3	chr6:41902670-42016632	6993	0.202409	0.33732
TLR7	chrX:12885201-12908480	7249	0.154226	0.32441
GLIPR2	chr9:36136532-36163910	7633	0.0939202	0.304641
PRNP	chr20:4666796-4682234	7742	0.0818462	0.299218
F2RL2	chr5:75699079-76003957	8015	0.0521701	0.285138
SHE	chr1:154451953-154474526	8158	0.0366905	0.277814
ITIH5	chr10:7601231-7708961	8606	0.00879484	0.254465
BMP2	chr20:6748744-6760910	8746	0	0.247197
PENK	chr8:57353512-57472382	9365	0	0.214884
PTH1R	chr3:46919235-46945289	9397	0	0.213263
SPP1	chr4:88896801-88904563	9512	0	0.207302
PIM1	chr6:37137921-37143204	9649	-0.00523345	0.200205
GPX4	chr19:1103924-1106788	9731	-0.0160294	0.196014
CISH	chr3:50643884-50649262	9831	-0.026701	0.190911
TIAM1	chr21:32490735-32931290	9842	-0.0280223	0.190464
WLS	chr1:68167148-68698284	9924	-0.0357199	0.186327
PRKCH	chr14:61788160-62017698	10313	-0.0767959	0.16625
IFNGR1	chr6:137518620-137540567	10324	-0.0791423	0.165944
P4HA1	chr10:74766979-74856732	10456	-0.0876609	0.159334
CST7	chr20:24929865-24940564	11115	-0.188736	0.125446
LRRC8C	chr1:90098643-90185094	11607	-0.294211	0.100578
SNX14	chr6:86215214-86303874	11682	-0.310895	0.0975602
TRAF1	chr9:123664670-123691451	11874	-0.346123	0.0885211
LRIG1	chr3:66119284-66550845	12981	-0.594621	0.0323194
GPR65	chr14:88471467-88481155	13180	-0.645661	0.0237347
SERPINB6	chr6:2948392-2972399	13528	-0.735271	0.00760443
LTB	chr6:31548335-31550202	13596	-0.754523	0.00616745
FGL2	chr7:76751933-76924521	13615	-0.757672	0.00730118
KLF6	chr10:3818187-3827473	14052	-0.87315	-0.0131051
POU2F1	chr1:167190065-167396582	14147	-0.9065	-0.0155376
SELP	chr1:169558087-169599377	14269	-0.940565	-0.0192886
IRF6	chr1:209958967-209979520	14481	-1.00737	-0.0275626
COL6A1	chr21:47401662-47424963	14787	-1.10624	-0.0404808
ARL4A	chr7:12726451-12730558	15009	-1.17018	-0.0488318
GPR83	chr11:94110476-94134585	15055	-1.18341	-0.0479439
IKZF2	chr2:213864410-214016333	15124	-1.20436	-0.0482013
SNX9	chr6:158244202-158366109	15168	-1.22442	-0.0470966
CDKN1C	chr11:2904447-2906995	15256	-1.25083	-0.0482201
FAM126B	chr2:201838440-201936392	15276	-1.25742	-0.0457701
CCR4	chr3:32993065-32996403	15379	-1.28891	-0.0475737
PRAF2	chrX:48928812-48931704	15386	-1.29088	-0.0443523
METTL20	chr12:31800093-31822016	15499	-1.32972	-0.0465671
MXD1	chr2:70142172-70170076	15564	-1.35613	-0.0461997
P2RX4	chr12:121647663-121671909	15621	-1.37201	-0.0453705
SOCS2	chr12:93959403-93970521	15737	-1.40993	-0.0475224
CD44	chr11:35160416-35253949	15761	-1.42131	-0.0448327
RABGAP1L	chr1:174128551-174964445	15802	-1.44233	-0.0429744
RHOH	chr4:40192630-40246384	15846	-1.45904	-0.0412271
ITGAV	chr2:187454789-187545629	16125	-1.56143	-0.051487
AHNAK	chr11:62201013-62314332	16153	-1.5704	-0.0485982
TTC39B	chr9:15170841-15307358	16278	-1.62457	-0.0506329
GADD45B	chr19:2476122-2478257	16320	-1.64094	-0.0482829
CD48	chr1:160648535-160681641	16396	-1.66972	-0.0476319
PTGER2	chr14:52781015-52795322	16443	-1.69237	-0.0454025
NFKBIZ	chr3:101498028-101579869	16562	-1.74789	-0.0467858
MYC	chr8:128748314-128753680	16719	-1.81387	-0.0499753
RORA	chr15:60771376-61521502	16762	-1.83689	-0.047141
CDCP1	chr3:45123765-45187914	16958	-1.92589	-0.052063
SH3BGRL2	chr6:80340999-80413369	16974	-1.93654	-0.047544
CDC42SE2	chr5:130599701-130730382	17127	-2.01266	-0.0499799
HIPK2	chr7:139246315-139477693	17637	-2.29348	-0.0703136
GABARAPL1	chr12:10365488-10375724	17759	-2.36734	-0.0701573
ENO3	chr17:4854383-4860426	17834	-2.41796	-0.0674049
PLEC	chr8:144989314-145050913	18019	-2.53295	-0.0700893
BCL2	chr18:60790578-60986613	18177	-2.65513	-0.0710273
IL10RA	chr11:117857105-117872199	18179	-2.65879	-0.0637983
AGER	chr6:32148744-32152099	18303	-2.76793	-0.0626496
ABCB1	chr7:87133178-87461613	18321	-2.7779	-0.0559312
RRAGD	chr6:90074334-90121995	18360	-2.80814	-0.0502279
SLC29A2	chr11:66129991-66139947	18434	-2.86748	-0.0461922
DENND5A	chr11:9160374-9286873	18440	-2.8718	-0.0385891
DHRS3	chr1:12627938-12677737	18694	-3.11944	-0.0432752
BMPR2	chr2:203241049-203432474	18715	-3.1528	-0.0356869
FLT3LG	chr19:49977465-49989488	18730	-3.17177	-0.0277329
CKAP4	chr12:106631658-106641713	18803	-3.26863	-0.0225463
IGF1R	chr15:99189094-99507759	18871	-3.35831	-0.0168528
NT5E	chr6:86159301-86205509	18978	-3.51883	-0.0127588
ITGA6	chr2:173292313-173371181	19036	-3.61583	-0.00583714
PTCH1	chr9:98205263-98279247	19114	-3.75467	0.000419009
CAPN3	chr15:42651697-42704515	19138	-3.79934	0.00962101
