# Supplementary material for: Xenogeneic Graft-Versus-Host Disease in Humanized NSG and NSG-HLA-A2/HHD Mice
Source: Front Immunol. 2018 Aug 30;9:1943. doi: 10.3389/fimmu.2018.01943 (PMC6125392; doi:10.3389/fimmu.2018.01943)
Supplement: Supplementary file 4 [file Table_4.XLS]

## Sheet: Sheet1
Supplemental Table 4. List of gene sets from the HALLMARK matrix of GSEA significantly (FDR < 25%) upregulated in T cells sorted from NSG-HLA-A2/HHD mice in comparison with unstimulated T cells. SIZE = size of the gene set; ES = Enrichement score; NES=Normalized enrichement score; NOM p-val=Nominal p-value; FDR q-val=False discovery rate q-value; FWER pval=Family-wise error rate p-value.
NAME	SIZE	ES	NES	NOM p-val	FDR q-val	FWER p-val	RANK AT MAX
HALLMARK_DNA_REPAIR	142	0.590065	1.77722	0	0.0486068	0.029	4089
HALLMARK_SPERMATOGENESIS	114	0.478778	1.74049	0	0.052127	0.065	2020
HALLMARK_CHOLESTEROL_HOMEOSTASIS	69	0.613798	1.72086	0	0.0461854	0.08	3058
HALLMARK_E2F_TARGETS	199	0.791627	1.69478	0	0.0636561	0.103	2065
HALLMARK_MTORC1_SIGNALING	198	0.7006	1.67566	0	0.0668965	0.113	3416
HALLMARK_G2M_CHECKPOINT	199	0.735828	1.67312	0	0.0590804	0.113	2715
HALLMARK_UV_RESPONSE_UP	152	0.500949	1.66239	0	0.0559868	0.113	3147
HALLMARK_MYC_TARGETS_V2	58	0.757948	1.6252	0	0.0731458	0.157	2983
HALLMARK_UNFOLDED_PROTEIN_RESPONSE	111	0.610844	1.61573	0	0.0685256	0.157	3541
HALLMARK_FATTY_ACID_METABOLISM	146	0.520356	1.60135	0	0.063673	0.157	4621
HALLMARK_OXIDATIVE_PHOSPHORYLATION	199	0.681162	1.59692	0	0.0626177	0.175	4281
HALLMARK_REACTIVE_OXIGEN_SPECIES_PATHWAY	47	0.59363	1.57322	0	0.0655208	0.191	3350
HALLMARK_GLYCOLYSIS	192	0.497372	1.56233	0	0.0648243	0.202	3521
HALLMARK_ADIPOGENESIS	187	0.491937	1.54877	0	0.070987	0.229	3944
HALLMARK_MYC_TARGETS_V1	199	0.740732	1.5451	0	0.0690167	0.229	3160
HALLMARK_PI3K_AKT_MTOR_SIGNALING	101	0.436282	1.5316	0	0.0805812	0.269	3384
HALLMARK_ANGIOGENESIS	31	0.591042	1.52624	0	0.0780895	0.269	3517
HALLMARK_ESTROGEN_RESPONSE_LATE	180	0.466605	1.49916	0	0.0867483	0.308	2430
HALLMARK_MITOTIC_SPINDLE	199	0.451929	1.47732	0.0310559	0.0966009	0.357	3437
HALLMARK_XENOBIOTIC_METABOLISM	178	0.405992	1.4437	0	0.111048	0.422	3805
HALLMARK_APOPTOSIS	157	0.399876	1.36588	0.151709	0.168456	0.512	3536
HALLMARK_IL2_STAT5_SIGNALING	198	0.422366	1.3471	0.148225	0.184821	0.566	3099
HALLMARK_IL6_JAK_STAT3_SIGNALING	84	0.438814	1.34185	0.146392	0.18342	0.566	3797
HALLMARK_PEROXISOME	96	0.378581	1.32056	0	0.191882	0.566	5282
HALLMARK_ANDROGEN_RESPONSE	99	0.404745	1.26247	0.0938776	0.240828	0.642	4372
