# Supplementary material for: Xenogeneic Graft-Versus-Host Disease in Humanized NSG and NSG-HLA-A2/HHD Mice
Source: Front Immunol. 2018 Aug 30;9:1943. doi: 10.3389/fimmu.2018.01943 (PMC6125392; doi:10.3389/fimmu.2018.01943)
Supplement: Supplementary file 6 [file Table_6.XLS]

## Sheet: Sheet1
Supplemental Table 6. Details of the GSEA comparison of T cells sorted from the spleen of NSG mice vs unstimulated T cells for the TH1TH2_PATHWAY from BIOCARTA.
	GENE	DESCRIPTION (from dataset)	RANK IN GENE LIST	RANK METRIC SCORE	RUNNING ES	CORE ENRICHMENT
1	IL4	chr5:132009677-132018370	176	4.43486	0.108138	Yes
2	IL2RA	chr10:6052656-6104333	250	4.14398	0.213921	Yes
3	CD86	chr3:121774208-121839988	313	3.90875	0.314054	Yes
4	IL12RB2	chr1:67773046-67862583	351	3.82668	0.413313	Yes
5	HLA-DRA	chr6:32407618-32412826	352	3.82432	0.514426	Yes
6	IFNG	chr12:68548549-68553521	1516	2.46873	0.519451	Yes
7	HLA-DRB1	chr6:32546546-32557613	1974	2.16964	0.553142	Yes
8	IL2	chr4:123372625-123377650	2866	1.66257	0.550943	Yes
9	CD40LG	chrX:135730335-135742549	3004	1.59425	0.585997	Yes
10	IL18R1	chr2:102972742-103015235	3509	1.37843	0.596333	Yes
11	IL12RB1	chr19:18169804-18262499	3523	1.36964	0.631873	Yes
12	IL18	chr11:112013973-112034840	4084	1.12836	0.632696	Yes
13	CD28	chr2:204571197-204603636	4751	0.878438	0.621421	No
14	IL12A	chr3:159631189-159924879	6213	0.39505	0.556182	No
15	IL4R	chr16:27325229-27376099	6307	0.370425	0.561158	No
16	IL12B	chr5:158741790-158757481	6919	0.219779	0.535318	No
17	IFNGR1	chr6:137518620-137540567	10324	-0.0791423	0.361074	No
18	CD40	chr20:44746892-44758384	16365	-1.6567	0.0919873	No
19	IFNGR2	chr21:34775201-34852316	17665	-2.31252	0.0858372	No
