# Supplementary material for: Xenogeneic Graft-Versus-Host Disease in Humanized NSG and NSG-HLA-A2/HHD Mice
Source: Front Immunol. 2018 Aug 30;9:1943. doi: 10.3389/fimmu.2018.01943 (PMC6125392; doi:10.3389/fimmu.2018.01943)
Supplement: Supplementary file 7 [file Table_7.XLS]

## Sheet: Sheet1
Supplemental Table 7. List of the 24 genes (published by Castro et al.) used as gene set to compare the Th17 signature in GSEA.
ABCA1	ADAM12	C2CD4A	C2CD4B	CCL20	CCR6	COL5A1	COL5A3	CTSH	GNLY	IL17A
IL17F	IL22	IL26	IQCG	MATN2	NOL3	PKHD1	PPARG	PXDC1	RAPGEF3	RORC
SH3D21	TIMP1
